# Supplementary material for: Laser Actuated Microgripper Using Optimized Chevron-Shaped Actuator
Source: Micromachines (Basel). 2021 Nov 30;12(12):1487. doi: 10.3390/mi12121487 (PMC8706880; doi:10.3390/mi12121487)
Supplement: Supplementary file 1 [file micromachines-12-01487-s001.zip]

Archive with 2 entries (2 files):
- micromachines-1475071-supplementary.pdf
- Video.mp4
